# Supplementary material for: The Detection of Circulating Antigen Glutathione S-Transferase in Sheep Infected with Fasciola hepatica with Double-Antibody Sandwich Signal Amplification Enzyme-Linked Immunosorbent Assay
Source: Animals (Basel). 2024 Feb 3;14(3):506. doi: 10.3390/ani14030506 (PMC10854876; doi:10.3390/ani14030506)
Supplement: Supplementary file 1 [file animals-14-00506-s001.zip]

Archive with 1 entries (1 files):
- animals-2826471-supplementary.pdf
